# Supplementary material for: Molecular Dynamics Simulations Suggest that Electrostatic Funnel Directs Binding of Tamiflu to Influenza N1 Neuraminidases
Source: PLoS Comput Biol. 2010 Sep 23;6(9):e1000939. doi: 10.1371/journal.pcbi.1000939 (PMC2944783; doi:10.1371/journal.pcbi.1000939)
Supplement: Protocol S1 — CHARMM parameter file for oselvamivir. (0.01 MB TXT) [file pcbi.1000939.s009.txt]

!>>>>>> Combined CHARMM All-Hydrogen Parameter File for <<<<<<<<<
!>>>>>>>>> CHARMM22 Proteins and CHARMM27 Lipids <<<<<<<<<<
!from
!>>>> CHARMM22 All-Hydrogen Parameter File for Proteins <<<<<<<<<<
!>>>>>>>>>>>>>>>>>>>>>> August 1999 <<<<<<<<<<<<<<<<<<<<<<<<<<<<<
!>>>>>>> Direct comments to Alexander D. MacKerell Jr. <<<<<<<<<
!>>>>>> 410-706-7442 or email: alex,mmiris.ab.umd.edu  <<<<<<<<<
!and !  \\\ CHARMM27 All-Hydrogen Lipid Parameter File ///////
!  \\\\\\\\\ Developmental /////////////////////////
!              Alexander D. MacKerell Jr.
!                     August 1999
! All comments to ADM jr.  email:alex,mmiris.ab.umd.edu
!              telephone: 410-706-7442
!


! +++++++++++++++++++++++++++++++++++++++++++++++++++++++++++++++++++++++++++++
! + Residue topologies/parameters generated by PARATOOL.                      +
! +                                                                           +
! + PARATOOL is an interactive tool for generation of force field parameters. +
! + and can be obtained free of charge from                                   +
! + http://bioinf.charite.de/biophys/paratool                                 +
! +                                                                           +
! + Author:                                                                   +
! + Jan Saam                                                                  +
! + Institute of Biochemistry                                                 +
! + Charite Berlin                                                            +
! + Germany                                                                   +
! + saam@charite.de                                                           +
! +                                                                           +
! + CITATION:                                                                 +
! + If you use PARATOOL or topologies/parameters generated by this program,   +
! + please cite the following work:                                           +
! + Saam, et al. (2006), ...                                                  +
! +++++++++++++++++++++++++++++++++++++++++++++++++++++++++++++++++++++++++++++


! Parameters for components MOL
! To be used in combination with:
! par_allxx_sugar.inp
! par_all35_ethers.prm
! /Scr/lyle/BOUND/RELENZA/par_all22_prot_cmap.inp
! par_all27_lipid.prm


BONDS
!
!V(bond) = Kb(b - b0)**2
!
!Kb: kcal/mole/A**2
!b0: A
!
!atom type   Kb         b0
!

CC   CEL1    235.226    1.5540
CEL1 CT2     263.767    1.5049
CEL1 CE1     548.926    1.3210
CT1  CC32A    242.151    1.5368
CC32A HA      309.089    1.0925
CC32A CE1     255.809    1.5082
OC30A CT1     335.924    1.4168


ANGLES
!
!V(angle) = Ktheta(Theta - Theta0)**2
!
!V(Urey-Bradley) = Kub(S - S0)**2
!
!Ktheta: kcal/mole/rad**2
!Theta0: degrees
!Kub: kcal/mole/A**2 (Urey-Bradley)
!S0: A
!
!atom types        Ktheta    Theta0    Kub      S0
!

OC   CC   CEL1     54.708    115.28
OC   CC   CEL1     58.902    112.62
CC   CEL1 CT2      39.090    115.45
CC   CEL1 CE1      35.593    122.34
CT2  CEL1 CE1      21.282    122.21
CEL1 CT2  HA       10.773    108.39
CEL1 CT2  HA        9.556    109.73
CEL1 CT2  CT1      16.857    110.31
HA   CT1  NH3       6.515    105.32
CT1  CT1  CC32A     13.239    108.02
HB   CT1  CC32A      5.255    107.49
NH1  CT1  CC32A     20.847    109.92
CT1  CC32A HA        8.434    108.03
CT1  CC32A CE1      15.869    110.49
CT1  CC32A OC30A     23.056    106.35
HA   CC32A CE1       6.963    109.77
HA   CC32A OC30A      7.745    108.57
CE1  CC32A OC30A     18.202    113.44
CEL1 CE1  CC32A     20.679    125.18
CEL1 CE1  HE1      22.219    117.10
CC32A CE1  HE1      21.558    117.72
CC32A OC30A CT1      81.916    118.97
OC30A CT1  HA        7.757    108.04
OC30A CT1  CT2      24.507    113.40
OC30A CT1  CT2      25.530    106.67
CT2  CT1  CT2      34.835    112.85


DIHEDRALS
!
!V(dihedral) = Kchi(1 + cos(n(chi) - delta))
!
!Kchi: kcal/mole
!n: multiplicity
!delta: degrees
!
!atom types             Kchi     n    delta
!

OC   CC   CEL1 CT2      2.4646   2    180.00
OC   CC   CEL1 CE1      2.5586   2    180.00
OC   CC   CEL1 CT2      2.5688   2    180.00
OC   CC   CEL1 CE1      2.3059   2    180.00
CC   CEL1 CT2  HA       0.1116   6    219.68
CC   CEL1 CT2  HA       0.1136   6    103.71
CC   CEL1 CT2  CT1      0.0677   6    342.05
CE1  CEL1 CT2  HA       0.1251   6     40.15
CE1  CEL1 CT2  HA       0.1337   6    284.18
CE1  CEL1 CT2  CT1      0.0706   6    162.52
CC   CEL1 CE1  CC32A     0.6399   2    180.00
CC   CEL1 CE1  HE1      0.7087   2    180.00
CT2  CEL1 CE1  CC32A     0.6180   2    180.00
CT2  CEL1 CE1  HE1      0.8212   2    180.00
CC32A CT1  NH1  H        0.1033   6    180.00
CC32A CT1  NH1  C        0.1883   6      0.00
CT1  CT1  CC32A HA       0.5453   3    106.45
CT1  CT1  CC32A CE1      0.3961   3    226.54
CT1  CT1  CC32A OC30A     0.8173   3    350.06
HB   CT1  CC32A HA       0.4990   3    349.36
HB   CT1  CC32A CE1      0.5127   3    109.45
HB   CT1  CC32A OC30A     0.6464   3      0.00
NH1  CT1  CC32A HA       0.7191   3    231.33
NH1  CT1  CC32A CE1      1.0103   3      0.00
NH1  CT1  CC32A OC30A     1.0344   3      0.00
CT1  CC32A CE1  CEL1     0.0890   6    164.30
CT1  CC32A CE1  HE1      0.0988   6    345.21
HA   CC32A CE1  CEL1     0.1317   6    283.35
HA   CC32A CE1  HE1      0.1194   6    104.26
OC30A CC32A CE1  CEL1     0.2399   6     44.99
OC30A CC32A CE1  HE1      0.2024   6    225.90
CT1  CC32A OC30A CT1      0.5913   3    320.00
HA   CC32A OC30A CT1      0.4602   3    203.97
CE1  CC32A OC30A CT1      0.7806   3     81.66
CC32A OC30A CT1  HA       0.5204   3    132.53
CC32A OC30A CT1  CT2      0.9393   3    251.43
CC32A OC30A CT1  CT2      1.0147   3     16.27

IMPROPER
!
!V(improper) = Kpsi(psi - psi0)**2
!
!Kpsi: kcal/mole/rad**2
!psi0: degrees
!note that the second column of numbers (0) is ignored
!
!atom types             Kpsi        0  psi0
!


NONBONDED nbxmod  5 atom cdiel shift vatom vdistance vswitch -
cutnb 14.0 ctofnb 12.0 ctonnb 10.0 eps 1.0 e14fac 1.0 wmin 1.5
                !adm jr., 5/08/91, suggested cutoff scheme
!
!V(Lennard-Jones) = Eps(i,j)*[(Rmin(i,j)/r(i,j))**12 - 2(Rmin(i,j)/r(i,j))**6]
!
!epsilon [kcal/mole]: Eps(i,j) = sqrt(eps(i) * eps(j))
!Rmin/2  [A]:         Rmin(i,j) = Rmin/2(i) + Rmin/2(j)
!
!atom  ignored   epsilon     Rmin/2  ignored   eps,1-4     Rmin/2,1-4
!

END
