# Supplementary material for: Molecular Dynamics Simulations Suggest that Electrostatic Funnel Directs Binding of Tamiflu to Influenza N1 Neuraminidases
Source: PLoS Comput Biol. 2010 Sep 23;6(9):e1000939. doi: 10.1371/journal.pcbi.1000939 (PMC2944783; doi:10.1371/journal.pcbi.1000939)
Supplement: Protocol S2 — CHARMM topology file for oseltamivir. (0.02 MB TXT) [file pcbi.1000939.s010.txt]

*>>>>>> Combined CHARMM All-Hydrogen Topology File for <<<<<<<<<
*>>>>>>>>> CHARMM22 Proteins and CHARMM27 Lipids <<<<<<<<<<
*from
*>>>>>>>>CHARMM22 All-Hydrogen Topology File for Proteins <<<<<<
*>>>>>>>>>>>>>>>>>>>>> August 1999 <<<<<<<<<<<<<<<<<<<<<<<<<<<<<
*>>>>>>> Direct comments to Alexander D. MacKerell Jr. <<<<<<<<<
*>>>>>> 410-706-7442 or email: alex,mmiris.ab.umd.edu  <<<<<<<<<
*and
*  \\\ CHARMM27 All-Hydrogen Lipid Topology File ///////
*  \\\\\\\\\ Developmental /////////////////////////
*              Alexander D. MacKerell Jr.
*                     August 1999
* All comments to ADM jr.  email: alex,mmiris.ab.umd.edu
*              telephone: 410-706-7442
*
27  1


! +++++++++++++++++++++++++++++++++++++++++++++++++++++++++++++++++++++++++++++
! + Residue topologies/parameters generated by PARATOOL.                      +
! +                                                                           +
! + PARATOOL is an interactive tool for generation of force field parameters. +
! + and can be obtained free of charge from                                   +
! + http://bioinf.charite.de/biophys/paratool                                 +
! +                                                                           +
! + Author:                                                                   +
! + Jan Saam                                                                  +
! + Institute of Biochemistry                                                 +
! + Charite Berlin                                                            +
! + Germany                                                                   +
! + saam@charite.de                                                           +
! +                                                                           +
! + CITATION:                                                                 +
! + If you use PARATOOL or topologies/parameters generated by this program,   +
! + please cite the following work:                                           +
! + Saam, et al. (2006), ...                                                  +
! +++++++++++++++++++++++++++++++++++++++++++++++++++++++++++++++++++++++++++++


MASS     1    C 12.01100  C ! 
MASS     2   CC 12.01100  C ! 
MASS     3 CC32A 12.01100  C ! 
MASS     4  CE1 12.01100  C ! 
MASS     5 CEL1 12.01100  C ! 
MASS     6  CT1 12.01100  C ! 
MASS     7  CT2 12.01100  C ! 
MASS     8  CT3 12.01100  C ! 
MASS     9    H  1.00800  H ! 
MASS    10   HA  1.00800  H ! 
MASS    11   HB  1.00800  H ! 
MASS    12   HC  1.00800  H ! 
MASS    13  HE1  1.00800  H ! 
MASS    14  NH1 14.00700  N ! 
MASS    15  NH3 14.00700  N ! 
MASS    16    O 15.99900  O ! 
MASS    17   OC 15.99900  O ! 
MASS    18 OC30A 15.99900  O ! 

RESI  MOL         +0.000 ! type from CHARMM
GROUP
ATOM   C1   CC     +0.620  ! type from CHARMM
ATOM   O2   OC     -0.760  ! type from CHARMM
ATOM   O3   OC     -0.760  ! type from CHARMM
ATOM   C4 CEL1     -0.100  ! type from CHARMM
ATOM   C5  CT2     -0.180  ! type from CHARMM
ATOM   H6   HA     +0.090  ! type from CHARMM
ATOM   H7   HA     +0.090  ! type from CHARMM
ATOM   C8  CT1     +0.260  ! type from CHARMM
ATOM   H9   HA     +0.050  ! type from CHARMM
ATOM  C10  CT1     +0.070  ! type from CHARMM
ATOM  H11   HB     +0.090  ! type from CHARMM
ATOM  N12  NH1     -0.470  ! type from CHARMM
ATOM  H13    H     +0.310  ! type from CHARMM
ATOM  C14    C     +0.510  ! type from CHARMM
ATOM  O15    O     -0.510  ! type from CHARMM
ATOM  C16  CT3     -0.270  ! type from CHARMM
ATOM  H17   HA     +0.090  ! type from CHARMM
ATOM  H18   HA     +0.090  ! type from CHARMM
ATOM  H19   HA     +0.090  ! type from CHARMM
ATOM  C20 CC32A     +0.080  ! type from CHARMM
ATOM  H21   HA     +0.090  ! type from CHARMM
ATOM  C22  CE1     -0.150  ! type from CHARMM
ATOM  H23  HE1     +0.150  ! type from CHARMM
ATOM  O24 OC30A     -0.340  ! type from CHARMM
ATOM  C25  CT1     +0.080  ! type from CHARMM
ATOM  H26   HA     +0.090  ! type from CHARMM
ATOM  C27  CT2     -0.180  ! type from CHARMM
ATOM  H28   HA     +0.090  ! type from CHARMM
ATOM  H29   HA     +0.090  ! type from CHARMM
ATOM  C30  CT2     -0.180  ! type from CHARMM
ATOM  H31   HA     +0.090  ! type from CHARMM
ATOM  H32   HA     +0.090  ! type from CHARMM
ATOM  C33  CT3     -0.270  ! type from CHARMM
ATOM  H34   HA     +0.090  ! type from CHARMM
ATOM  H35   HA     +0.090  ! type from CHARMM
ATOM  H36   HA     +0.090  ! type from CHARMM
ATOM  C37  CT3     -0.270  ! type from CHARMM
ATOM  H38   HA     +0.090  ! type from CHARMM
ATOM  H39   HA     +0.090  ! type from CHARMM
ATOM  H40   HA     +0.090  ! type from CHARMM
ATOM  N41  NH3     -0.300  ! type from CHARMM
ATOM  H42   HC     +0.330  ! type from CHARMM
ATOM  H43   HC     +0.330  ! type from CHARMM
ATOM  H44   HC     +0.330  ! type from CHARMM
BOND   C1   O2    C1   O3    C1   C4    C4   C5
BOND   C4  C22    C5   H6    C5   H7    C5   C8
BOND   C8   H9    C8  C10    C8  N41   C10  H11
BOND  C10  N12   C10  C20   N12  H13   N12  C14
BOND  C14  O15   C14  C16   C16  H17   C16  H18
BOND  C16  H19   C20  H21   C20  C22   C20  O24
BOND  C22  H23   O24  C25   C25  H26   C25  C27
BOND  C25  C30   C27  H28   C27  H29   C27  C37
BOND  C30  H31   C30  H32   C30  C33   C33  H34
BOND  C33  H35   C33  H36   C37  H38   C37  H39
BOND  C37  H40   N41  H42   N41  H43   N41  H44
ANGLE   O2   C1   O3     O2   C1   C4     O3   C1   C4
ANGLE   C1   C4   C5     C1   C4  C22     C5   C4  C22
ANGLE   C4   C5   H6     C4   C5   H7     C4   C5   C8
ANGLE   H6   C5   H7     H6   C5   C8     H7   C5   C8
ANGLE   C5   C8   H9     C5   C8  C10     C5   C8  N41
ANGLE   H9   C8  C10     H9   C8  N41    C10   C8  N41
ANGLE   C8  C10  H11     C8  C10  N12     C8  C10  C20
ANGLE  H11  C10  N12    H11  C10  C20    N12  C10  C20
ANGLE  C10  N12  H13    C10  N12  C14    H13  N12  C14
ANGLE  N12  C14  O15    N12  C14  C16    O15  C14  C16
ANGLE  C14  C16  H17    C14  C16  H18    C14  C16  H19
ANGLE  H17  C16  H18    H17  C16  H19    H18  C16  H19
ANGLE  C10  C20  H21    C10  C20  C22    C10  C20  O24
ANGLE  H21  C20  C22    H21  C20  O24    C22  C20  O24
ANGLE   C4  C22  C20     C4  C22  H23    C20  C22  H23
ANGLE  C20  O24  C25    O24  C25  H26    O24  C25  C27
ANGLE  O24  C25  C30    H26  C25  C27    H26  C25  C30
ANGLE  C27  C25  C30    C25  C27  H28    C25  C27  H29
ANGLE  C25  C27  C37    H28  C27  H29    H28  C27  C37
ANGLE  H29  C27  C37    C25  C30  H31    C25  C30  H32
ANGLE  C25  C30  C33    H31  C30  H32    H31  C30  C33
ANGLE  H32  C30  C33    C30  C33  H34    C30  C33  H35
ANGLE  C30  C33  H36    H34  C33  H35    H34  C33  H36
ANGLE  H35  C33  H36    C27  C37  H38    C27  C37  H39
ANGLE  C27  C37  H40    H38  C37  H39    H38  C37  H40
ANGLE  H39  C37  H40     C8  N41  H42     C8  N41  H43
ANGLE   C8  N41  H44    H42  N41  H43    H42  N41  H44
ANGLE  H43  N41  H44                                  
DIHED   O2   C1   C4   C5     O2   C1   C4  C22
DIHED   O3   C1   C4   C5     O3   C1   C4  C22
DIHED   C1   C4   C5   H6     C1   C4   C5   H7
DIHED   C1   C4   C5   C8    C22   C4   C5   H6
DIHED  C22   C4   C5   H7    C22   C4   C5   C8
DIHED   C1   C4  C22  C20     C1   C4  C22  H23
DIHED   C5   C4  C22  C20     C5   C4  C22  H23
DIHED   C4   C5   C8   H9     C4   C5   C8  C10
DIHED   C4   C5   C8  N41     H6   C5   C8   H9
DIHED   H6   C5   C8  C10     H6   C5   C8  N41
DIHED   H7   C5   C8   H9     H7   C5   C8  C10
DIHED   H7   C5   C8  N41     C5   C8  C10  H11
DIHED   C5   C8  C10  N12     C5   C8  C10  C20
DIHED   H9   C8  C10  H11     H9   C8  C10  N12
DIHED   H9   C8  C10  C20    N41   C8  C10  H11
DIHED  N41   C8  C10  N12    N41   C8  C10  C20
DIHED   C5   C8  N41  H42     C5   C8  N41  H43
DIHED   C5   C8  N41  H44     H9   C8  N41  H42
DIHED   H9   C8  N41  H43     H9   C8  N41  H44
DIHED  C10   C8  N41  H42    C10   C8  N41  H43
DIHED  C10   C8  N41  H44     C8  C10  N12  H13
DIHED   C8  C10  N12  C14    H11  C10  N12  H13
DIHED  H11  C10  N12  C14    C20  C10  N12  H13
DIHED  C20  C10  N12  C14     C8  C10  C20  H21
DIHED   C8  C10  C20  C22     C8  C10  C20  O24
DIHED  H11  C10  C20  H21    H11  C10  C20  C22
DIHED  H11  C10  C20  O24    N12  C10  C20  H21
DIHED  N12  C10  C20  C22    N12  C10  C20  O24
DIHED  C10  N12  C14  O15    C10  N12  C14  C16
DIHED  H13  N12  C14  O15    H13  N12  C14  C16
DIHED  N12  C14  C16  H17    N12  C14  C16  H18
DIHED  N12  C14  C16  H19    O15  C14  C16  H17
DIHED  O15  C14  C16  H18    O15  C14  C16  H19
DIHED  C10  C20  C22   C4    C10  C20  C22  H23
DIHED  H21  C20  C22   C4    H21  C20  C22  H23
DIHED  O24  C20  C22   C4    O24  C20  C22  H23
DIHED  C10  C20  O24  C25    H21  C20  O24  C25
DIHED  C22  C20  O24  C25    C20  O24  C25  H26
DIHED  C20  O24  C25  C27    C20  O24  C25  C30
DIHED  O24  C25  C27  H28    O24  C25  C27  H29
DIHED  O24  C25  C27  C37    H26  C25  C27  H28
DIHED  H26  C25  C27  H29    H26  C25  C27  C37
DIHED  C30  C25  C27  H28    C30  C25  C27  H29
DIHED  C30  C25  C27  C37    O24  C25  C30  H31
DIHED  O24  C25  C30  H32    O24  C25  C30  C33
DIHED  H26  C25  C30  H31    H26  C25  C30  H32
DIHED  H26  C25  C30  C33    C27  C25  C30  H31
DIHED  C27  C25  C30  H32    C27  C25  C30  C33
DIHED  C25  C27  C37  H38    C25  C27  C37  H39
DIHED  C25  C27  C37  H40    H28  C27  C37  H38
DIHED  H28  C27  C37  H39    H28  C27  C37  H40
DIHED  H29  C27  C37  H38    H29  C27  C37  H39
DIHED  H29  C27  C37  H40    C25  C30  C33  H34
DIHED  C25  C30  C33  H35    C25  C30  C33  H36
DIHED  H31  C30  C33  H34    H31  C30  C33  H35
DIHED  H31  C30  C33  H36    H32  C30  C33  H34
DIHED  H32  C30  C33  H35    H32  C30  C33  H36
PATCHING FIRS NONE LAST NONE

IC O2   C1   C4   C5    1.222  115.27  178.71  115.46  1.505
IC O2   C1   C4   C22   1.222  115.27   -1.73  122.37  1.320
IC O3   C1   C4   C5    1.231  112.66   -1.49  115.46  1.505
IC O3   C1   C4   C22   1.231  112.66  178.07  122.37  1.320
IC C1   C4   C5   H6    1.554  115.46   39.64  108.38  1.083
IC C1   C4   C5   H7    1.554  115.46  -76.23  109.74  1.089
IC C1   C4   C5   C8    1.554  115.46  162.05  110.34  1.518
IC C22  C4   C5   H6    1.320  122.17 -139.92  108.38  1.083
IC C22  C4   C5   H7    1.320  122.17  104.20  109.74  1.089
IC C22  C4   C5   C8    1.320  122.17  -17.52  110.34  1.518
IC C1   C4   C22  C20   1.554  122.37 -179.14  125.23  1.508
IC C1   C4   C22  H23   1.554  122.37   -0.04  117.09  1.073
IC C5   C4   C22  C20   1.505  122.17    0.39  125.23  1.508
IC C5   C4   C22  H23   1.505  122.17  179.49  117.09  1.073
IC C4   C5   C8   H9    1.505  110.34  -72.68  110.83  1.083
IC C4   C5   C8   C10   1.505  110.34   50.32  110.76  1.529
IC C4   C5   C8   N41   1.505  110.34  172.03  108.56  1.520
IC H6   C5   C8   H9    1.083  111.54   47.85  110.83  1.083
IC H6   C5   C8   C10   1.083  111.54  170.85  110.76  1.529
IC H6   C5   C8   N41   1.083  111.54  -67.44  108.56  1.520
IC H7   C5   C8   H9    1.089  110.28  165.92  110.83  1.083
IC H7   C5   C8   C10   1.089  110.28  -71.08  110.76  1.529
IC H7   C5   C8   N41   1.089  110.28   50.63  108.56  1.520
IC C5   C8   C10  H11   1.518  110.76   49.89  108.65  1.083
IC C5   C8   C10  N12   1.518  110.76  171.15  113.91  1.461
IC C5   C8   C10  C20   1.518  110.76  -66.37  108.02  1.537
IC H9   C8   C10  H11   1.083  110.48  173.10  108.65  1.083
IC H9   C8   C10  N12   1.083  110.48  -65.65  113.91  1.461
IC H9   C8   C10  C20   1.083  110.48   56.83  108.02  1.537
IC N41  C8   C10  H11   1.520  110.69  -70.56  108.65  1.083
IC N41  C8   C10  N12   1.520  110.69   50.69  113.91  1.461
IC N41  C8   C10  C20   1.520  110.69  173.17  108.02  1.537
IC C5   C8   N41  H42   1.518  108.56  152.32  111.86  1.008
IC C5   C8   N41  H43   1.518  108.56   31.83  110.35  1.008
IC C5   C8   N41  H44   1.518  108.56  -90.65  110.70  1.018
IC H9   C8   N41  H42   1.083  105.38   33.53  111.86  1.008
IC H9   C8   N41  H43   1.083  105.38  -86.95  110.35  1.008
IC H9   C8   N41  H44   1.083  105.38  150.57  110.70  1.018
IC C10  C8   N41  H42   1.529  110.69  -85.92  111.86  1.008
IC C10  C8   N41  H43   1.529  110.69  153.59  110.35  1.008
IC C10  C8   N41  H44   1.529  110.69   31.11  110.70  1.018
IC C8   C10  N12  H13   1.529  113.91  124.23  114.80  0.996
IC C8   C10  N12  C14   1.529  113.91  -87.44  121.76  1.353
IC H11  C10  N12  H13   1.083  108.65 -114.52  114.80  0.996
IC H11  C10  N12  C14   1.083  108.65   33.81  121.76  1.353
IC C20  C10  N12  H13   1.537  109.97    2.82  114.80  0.996
IC C20  C10  N12  C14   1.537  109.97  151.16  121.76  1.353
IC C8   C10  C20  H21   1.529  108.02  -73.54  108.00  1.093
IC C8   C10  C20  C22   1.529  108.02   46.53  110.50  1.508
IC C8   C10  C20  O24   1.529  108.02  170.10  106.35  1.403
IC H11  C10  C20  H21   1.083  107.45  169.42  108.00  1.093
IC H11  C10  C20  C22   1.083  107.45  -70.52  110.50  1.508
IC H11  C10  C20  O24   1.083  107.45   53.05  106.35  1.403
IC N12  C10  C20  H21   1.461  109.97   51.33  108.00  1.093
IC N12  C10  C20  C22   1.461  109.97  171.39  110.50  1.508
IC N12  C10  C20  O24   1.461  109.97  -65.04  106.35  1.403
IC C10  N12  C14  O15   1.461  121.76   21.22  121.82  1.213
IC C10  N12  C14  C16   1.461  121.76 -159.75  116.93  1.508
IC H13  N12  C14  O15   0.996  115.86  169.25  121.82  1.213
IC H13  N12  C14  C16   0.996  115.86  -11.72  116.93  1.508
IC N12  C14  C16  H17   1.353  116.93  -23.56  112.69  1.083
IC N12  C14  C16  H18   1.353  116.93 -145.89  109.07  1.081
IC N12  C14  C16  H19   1.353  116.93   96.55  108.40  1.084
IC O15  C14  C16  H17   1.213  121.24  155.48  112.69  1.083
IC O15  C14  C16  H18   1.213  121.24   33.15  109.07  1.081
IC O15  C14  C16  H19   1.213  121.24  -84.41  108.40  1.084
IC C10  C20  C22  C4    1.537  110.50  -15.70  125.23  1.320
IC C10  C20  C22  H23   1.537  110.50  165.21  117.67  1.073
IC H21  C20  C22  C4    1.093  109.76  103.30  125.23  1.320
IC H21  C20  C22  H23   1.093  109.76  -75.80  117.67  1.073
IC O24  C20  C22  C4    1.403  113.48 -135.05  125.23  1.320
IC O24  C20  C22  H23   1.403  113.48   45.86  117.67  1.073
IC C10  C20  O24  C25   1.537  106.35  139.94  119.01  1.416
IC H21  C20  O24  C25   1.093  108.56   23.96  119.01  1.416
IC C22  C20  O24  C25   1.508  113.48  -98.36  119.01  1.416
IC C20  O24  C25  H26   1.403  119.01  -47.46  108.08  1.093
IC C20  O24  C25  C27   1.403  119.01   71.42  113.38  1.533
IC C20  O24  C25  C30   1.403  119.01 -163.75  106.68  1.526
IC O24  C25  C27  H28   1.416  113.38 -175.58  107.25  1.088
IC O24  C25  C27  H29   1.416  113.38  -61.64  108.88  1.086
IC O24  C25  C27  C37   1.416  113.38   61.83  115.39  1.530
IC H26  C25  C27  H28   1.093  107.35  -56.28  107.25  1.088
IC H26  C25  C27  H29   1.093  107.35   57.66  108.88  1.086
IC H26  C25  C27  C37   1.093  107.35 -178.87  115.39  1.530
IC C30  C25  C27  H28   1.526  112.84   62.98  107.25  1.088
IC C30  C25  C27  H29   1.526  112.84  176.93  108.88  1.086
IC C30  C25  C27  C37   1.526  112.84  -59.61  115.39  1.530
IC O24  C25  C30  H31   1.416  106.68  -59.27  108.86  1.084
IC O24  C25  C30  H32   1.416  106.68 -175.15  108.13  1.087
IC O24  C25  C30  C33   1.416  106.68   62.91  113.94  1.527
IC H26  C25  C30  H31   1.093  108.32 -175.41  108.86  1.084
IC H26  C25  C30  H32   1.093  108.32   68.72  108.13  1.087
IC H26  C25  C30  C33   1.093  108.32  -53.23  113.94  1.527
IC C27  C25  C30  H31   1.533  112.84   65.89  108.86  1.084
IC C27  C25  C30  H32   1.533  112.84  -49.99  108.13  1.087
IC C27  C25  C30  C33   1.533  112.84 -171.94  113.94  1.527
IC C25  C27  C37  H38   1.533  115.39 -172.64  110.11  1.084
IC C25  C27  C37  H39   1.533  115.39   67.95  111.69  1.085
IC C25  C27  C37  H40   1.533  115.39  -53.22  111.51  1.083
IC H28  C27  C37  H38   1.088  109.72   66.09  110.11  1.084
IC H28  C27  C37  H39   1.088  109.72  -53.31  111.69  1.085
IC H28  C27  C37  H40   1.088  109.72 -174.48  111.51  1.083
IC H29  C27  C37  H38   1.086  109.43  -49.46  110.11  1.084
IC H29  C27  C37  H39   1.086  109.43 -168.87  111.69  1.085
IC H29  C27  C37  H40   1.086  109.43   69.96  111.51  1.083
IC C25  C30  C33  H34   1.526  113.94  176.95  110.84  1.085
IC C25  C30  C33  H35   1.526  113.94   57.51  111.34  1.088
IC C25  C30  C33  H36   1.526  113.94  -63.44  110.76  1.084
IC H31  C30  C33  H34   1.084  109.24  -61.08  110.84  1.085
IC H31  C30  C33  H35   1.084  109.24  179.48  111.34  1.088
IC H31  C30  C33  H36   1.084  109.24   58.53  110.76  1.084
IC H32  C30  C33  H34   1.087  109.47   55.75  110.84  1.085
IC H32  C30  C33  H35   1.087  109.47  -63.69  111.34  1.088
IC H32  C30  C33  H36   1.087  109.47  175.36  110.76  1.084
END
